# Supplementary material for: Title: Serious COVID-19 may have a causal relationship with myocardial injury: A Mendelian randomization study
Source: Front Genet. 2023 Mar 23;14:1135887. doi: 10.3389/fgene.2023.1135887 (PMC10076613; doi:10.3389/fgene.2023.1135887)
Supplement: Supplementary file 1 [file DataSheet1.csv]

	SNP	effect_allele.exposure	other_allele.exposure	effect_allele.outcome	other_allele.outcome	beta.exposure	beta.outcome	eaf.exposure	eaf.outcome	remove	palindromic	ambiguous	id.outcome	chr	pos	se.outcome	samplesize.outcome	pval.outcome	outcome	originalname.outcome	outcome.deprecated	mr_keep.outcome	data_source.outcome	se.exposure	pval.exposure	exposure	mr_keep.exposure	pval_origin.exposure	id.exposure	action	mr_keep	R2	F
1	rs10850097	T	C	T	C	0.028587	0.0333	0.6789	0.65088	FALSE	FALSE	FALSE	prot-a-3066	12	113361117	0.026	3301	0.199526	Troponin I	Troponin I, cardiac muscle	Troponin I, cardiac muscle || ||	TRUE	igd	0.00436	5.50E-11	COVID-19 vulnerability	TRUE	reported	RuUvMo	2	TRUE	6.37E-06	18.74315798
2	rs12610495	G	A	G	A	0.053077	0.007	0.2907	0.30708	FALSE	FALSE	FALSE	prot-a-3066	19	4717672	0.0276	3301	0.794328	Troponin I	Troponin I, cardiac muscle	Troponin I, cardiac muscle || ||	TRUE	igd	0.0047301	3.21E-29	COVID-19 vulnerability	TRUE	reported	RuUvMo	2	TRUE	1.76E-05	51.92594945
3	rs17860169	G	A	G	A	0.039565	0.0437	0.3374	0.31194	FALSE	FALSE	FALSE	prot-a-3066	21	34613301	0.0265	3301	0.1	Troponin I	Troponin I, cardiac muscle	Troponin I, cardiac muscle || ||	TRUE	igd	0.0043246	5.76E-20	COVID-19 vulnerability	TRUE	reported	RuUvMo	2	TRUE	1.27E-05	37.42503245
5	rs2260685	C	T	C	T	0.026488	-9.00E-04	0.4625	0.46501	FALSE	FALSE	FALSE	prot-a-3066	3	195497743	0.0247	3301	0.977237	Troponin I	Troponin I, cardiac muscle	Troponin I, cardiac muscle || ||	TRUE	igd	0.0042375	4.08E-10	COVID-19 vulnerability	TRUE	reported	RuUvMo	2	TRUE	6.60E-06	19.42681866
6	rs2290859	T	C	T	C	-0.051095	0.0303	0.3413	0.34635	FALSE	FALSE	FALSE	prot-a-3066	3	101525625	0.0257	3301	0.239883	Troponin I	Troponin I, cardiac muscle	Troponin I, cardiac muscle || ||	TRUE	igd	0.004407	4.43E-31	COVID-19 vulnerability	TRUE	reported	RuUvMo	2	TRUE	2.05E-05	60.44122778
7	rs35044562	G	A	G	A	0.13537	0.0393	0.07729	0.07174	FALSE	FALSE	FALSE	prot-a-3066	3	45909024	0.05	3301	0.426581	Troponin I	Troponin I, cardiac muscle	Troponin I, cardiac muscle || ||	TRUE	igd	0.007549	6.56E-72	COVID-19 vulnerability	TRUE	reported	RuUvMo	2	TRUE	1.56E-05	45.86601524
9	rs505922	C	T	C	T	0.084784	-0.0218	0.3484	0.31319	FALSE	FALSE	FALSE	prot-a-3066	9	136149229	0.0267	3301	0.416869	Troponin I	Troponin I, cardiac muscle	Troponin I, cardiac muscle || ||	TRUE	igd	0.0042189	7.93E-90	COVID-19 vulnerability	TRUE	reported	RuUvMo	2	TRUE	6.23E-05	183.377195
11	rs73005873	A	G	A	G	0.028961	-0.0228	0.3645	0.39211	FALSE	FALSE	FALSE	prot-a-3066	19	9007630	0.0263	3301	0.389045	Troponin I	Troponin I, cardiac muscle	Troponin I, cardiac muscle || ||	TRUE	igd	0.0046884	6.53E-10	COVID-19 vulnerability	TRUE	reported	RuUvMo	2	TRUE	6.01E-06	17.6775954
12	rs73062389	A	G	A	G	0.20302	-0.0692	0.05157	0.06318	FALSE	FALSE	FALSE	prot-a-3066	3	45835417	0.052	3301	0.18197	Troponin I	Troponin I, cardiac muscle	Troponin I, cardiac muscle || ||	TRUE	igd	0.0094393	1.31E-102	COVID-19 vulnerability	TRUE	reported	RuUvMo	2	TRUE	1.54E-05	45.25190447
13	rs7949972	T	C	T	C	-0.025863	-0.0262	0.3562	0.389	FALSE	FALSE	FALSE	prot-a-3066	11	34502042	0.0259	3301	0.316228	Troponin I	Troponin I, cardiac muscle	Troponin I, cardiac muscle || ||	TRUE	igd	0.0042089	8.00E-10	COVID-19 vulnerability	TRUE	reported	RuUvMo	2	TRUE	5.88E-06	17.31799973
14	rs914615	G	A	G	A	-0.026293	-0.0124	0.549	0.53678	FALSE	FALSE	FALSE	prot-a-3066	1	155175892	0.0246	3301	0.616595	Troponin I	Troponin I, cardiac muscle	Troponin I, cardiac muscle || ||	TRUE	igd	0.0040878	1.26E-10	COVID-19 vulnerability	TRUE	reported	RuUvMo	2	TRUE	6.96E-06	20.48720035
24	rs10774679	T	C	T	C	0.071847	0.0258	0.6527	0.63361	FALSE	FALSE	FALSE	prot-a-3066	12	113374748	0.0259	3301	0.316228	Troponin I	Troponin I, cardiac muscle	Troponin I, cardiac muscle || ||	TRUE	igd	0.0088009	3.25E-16	COVID-19 hospitalization	TRUE	reported	3c4TSG	2	TRUE	1.26E-05	30.2145826
31	rs10890422	C	T	C	T	-0.047171	0.0256	0.4054	0.36653	FALSE	FALSE	FALSE	prot-a-3066	1	47275770	0.0265	3301	0.331131	Troponin I	Troponin I, cardiac muscle	Troponin I, cardiac muscle || ||	TRUE	igd	0.0086191	4.43E-08	COVID-19 hospitalization	TRUE	reported	3c4TSG	2	TRUE	6.01E-06	14.44000096
4	rs11208552	T	G	T	G	-0.054975	-0.0435	0.6393	0.71415	FALSE	FALSE	FALSE	prot-a-3066	1	65412830	0.0271	3301	0.107152	Troponin I	Troponin I, cardiac muscle	Troponin I, cardiac muscle || ||	TRUE	igd	0.0091889	2.19E-09	COVID-19 hospitalization	TRUE	reported	3c4TSG	2	TRUE	6.87E-06	16.50771232
51	rs1123573	G	A	G	A	-0.071705	0.0099	0.3645	0.38044	FALSE	FALSE	FALSE	prot-a-3066	2	60707588	0.0258	3301	0.707946	Troponin I	Troponin I, cardiac muscle	Troponin I, cardiac muscle || ||	TRUE	igd	0.0093078	1.32E-14	COVID-19 hospitalization	TRUE	reported	3c4TSG	2	TRUE	1.14E-05	27.49492178
61	rs117169628	A	G	A	G	0.098534	0.0581	0.133	0.15858	FALSE	FALSE	FALSE	prot-a-3066	16	89262657	0.0345	3301	0.0912011	Troponin I	Troponin I, cardiac muscle	Troponin I, cardiac muscle || ||	TRUE	igd	0.012798	1.37E-14	COVID-19 hospitalization	TRUE	reported	3c4TSG	2	TRUE	5.69E-06	13.67070337
71	rs11790730	C	T	C	T	0.064167	-0.0083	0.1932	0.20345	FALSE	FALSE	FALSE	prot-a-3066	9	33425785	0.0305	3301	0.794328	Troponin I	Troponin I, cardiac muscle	Troponin I, cardiac muscle || ||	TRUE	igd	0.011156	8.82E-09	COVID-19 hospitalization	TRUE	reported	3c4TSG	2	TRUE	4.29E-06	10.3136163
8	rs12151726	T	C	T	C	0.049296	-3.00E-04	0.4049	0.43698	FALSE	FALSE	FALSE	prot-a-3066	2	198273591	0.0249	3301	1	Troponin I	Troponin I, cardiac muscle	Troponin I, cardiac muscle || ||	TRUE	igd	0.0089755	3.97E-08	COVID-19 hospitalization	TRUE	reported	3c4TSG	2	TRUE	6.05E-06	14.53704214
91	rs12585036	T	C	T	C	0.097378	-0.0139	0.2076	0.20691	FALSE	FALSE	FALSE	prot-a-3066	13	113535741	0.0307	3301	0.645654	Troponin I	Troponin I, cardiac muscle	Troponin I, cardiac muscle || ||	TRUE	igd	0.010296	3.15E-21	COVID-19 hospitalization	TRUE	reported	3c4TSG	2	TRUE	1.23E-05	29.4300775
10	rs12610495	G	A	G	A	0.1499	0.007	0.2907	0.30708	FALSE	FALSE	FALSE	prot-a-3066	19	4717672	0.0276	3301	0.794328	Troponin I	Troponin I, cardiac muscle	Troponin I, cardiac muscle || ||	TRUE	igd	0.0098675	4.06E-52	COVID-19 hospitalization	TRUE	reported	3c4TSG	2	TRUE	3.96E-05	95.17235875
111	rs12660421	A	G	A	G	0.24033	0.037	0.04235	0.01641	FALSE	FALSE	FALSE	prot-a-3066	6	41488378	0.0993	3301	0.707946	Troponin I	Troponin I, cardiac muscle	Troponin I, cardiac muscle || ||	TRUE	igd	0.02066	2.82E-31	COVID-19 hospitalization	TRUE	reported	3c4TSG	2	TRUE	4.57E-06	10.97607801
131	rs1405655	C	T	C	T	0.077686	0.022	0.3326	0.32244	FALSE	FALSE	FALSE	prot-a-3066	19	50882619	0.0266	3301	0.40738	Troponin I	Troponin I, cardiac muscle	Troponin I, cardiac muscle || ||	TRUE	igd	0.0087352	5.92E-19	COVID-19 hospitalization	TRUE	reported	3c4TSG	2	TRUE	1.46E-05	35.11431871
15	rs1634761	T	C	T	C	-0.057607	7.00E-04	0.5009	0.49471	FALSE	FALSE	FALSE	prot-a-3066	6	31274027	0.0245	3301	0.977237	Troponin I	Troponin I, cardiac muscle	Troponin I, cardiac muscle || ||	TRUE	igd	0.0083243	4.50E-12	COVID-19 hospitalization	TRUE	reported	3c4TSG	2	TRUE	9.97E-06	23.94570553
17	rs17412601	C	T	C	T	-0.066775	0.0289	0.3408	0.34689	FALSE	FALSE	FALSE	prot-a-3066	3	101499275	0.0258	3301	0.263027	Troponin I	Troponin I, cardiac muscle	Troponin I, cardiac muscle || ||	TRUE	igd	0.0090438	1.54E-13	COVID-19 hospitalization	TRUE	reported	3c4TSG	2	TRUE	1.02E-05	24.49496048
18	rs17763742	G	A	G	A	0.48852	0.0521	0.07814	0.07651	FALSE	FALSE	FALSE	prot-a-3066	3	45846769	0.049	3301	0.288403	Troponin I	Troponin I, cardiac muscle	Troponin I, cardiac muscle || ||	TRUE	igd	0.015694	1.00E-200	COVID-19 hospitalization	TRUE	reported	3c4TSG	2	TRUE	5.81E-05	139.6016846
19	rs2068205	C	T	C	T	0.049693	0.0255	0.6199	0.58377	FALSE	FALSE	FALSE	prot-a-3066	6	33058583	0.0251	3301	0.30903	Troponin I	Troponin I, cardiac muscle	Troponin I, cardiac muscle || ||	TRUE	igd	0.0089022	2.38E-08	COVID-19 hospitalization	TRUE	reported	3c4TSG	2	TRUE	6.11E-06	14.68410678
21	rs2897075	T	C	T	C	0.049692	0.047	0.3648	0.362	FALSE	FALSE	FALSE	prot-a-3066	7	99630342	0.0257	3301	0.0676083	Troponin I	Troponin I, cardiac muscle	Troponin I, cardiac muscle || ||	TRUE	igd	0.0086419	8.92E-09	COVID-19 hospitalization	TRUE	reported	3c4TSG	2	TRUE	6.38E-06	15.32329647
22	rs34712979	A	G	A	G	-0.06072	-0.0419	0.2336	0.25754	FALSE	FALSE	FALSE	prot-a-3066	4	106819053	0.0283	3301	0.138038	Troponin I	Troponin I, cardiac muscle	Troponin I, cardiac muscle || ||	TRUE	igd	0.011036	3.76E-08	COVID-19 hospitalization	TRUE	reported	3c4TSG	2	TRUE	4.51E-06	10.83927091
25	rs383510	C	T	C	T	-0.048463	-0.0036	0.5429	0.50532	FALSE	FALSE	FALSE	prot-a-3066	21	42858367	0.025	3301	0.891251	Troponin I	Troponin I, cardiac muscle	Troponin I, cardiac muscle || ||	TRUE	igd	0.0087258	2.79E-08	COVID-19 hospitalization	TRUE	reported	3c4TSG	2	TRUE	6.38E-06	15.30994203
27	rs41264915	G	A	G	A	-0.13127	-0.0345	0.1035	0.11726	FALSE	FALSE	FALSE	prot-a-3066	1	155167786	0.0383	3301	0.371535	Troponin I	Troponin I, cardiac muscle	Troponin I, cardiac muscle || ||	TRUE	igd	0.013369	9.33E-23	COVID-19 hospitalization	TRUE	reported	3c4TSG	2	TRUE	7.45E-06	17.89190722
28	rs4403445	A	G	A	G	0.05261	-0.0126	0.396	0.37231	FALSE	FALSE	FALSE	prot-a-3066	8	61432007	0.0255	3301	0.616595	Troponin I	Troponin I, cardiac muscle	Troponin I, cardiac muscle || ||	TRUE	igd	0.008423	4.21E-10	COVID-19 hospitalization	TRUE	reported	3c4TSG	2	TRUE	7.77E-06	18.6624276
30	rs5023077	C	T	C	T	-0.066746	0.0051	0.5167	0.49568	FALSE	FALSE	FALSE	prot-a-3066	12	133141973	0.0245	3301	0.831764	Troponin I	Troponin I, cardiac muscle	Troponin I, cardiac muscle || ||	TRUE	igd	0.0084514	2.84E-15	COVID-19 hospitalization	TRUE	reported	3c4TSG	2	TRUE	1.30E-05	31.15183964
33	rs646327	G	A	G	A	-0.058858	9.00E-04	0.4862	0.52854	FALSE	FALSE	FALSE	prot-a-3066	19	49209851	0.0245	3301	0.977237	Troponin I	Troponin I, cardiac muscle	Troponin I, cardiac muscle || ||	TRUE	igd	0.0086259	8.90E-12	COVID-19 hospitalization	TRUE	reported	3c4TSG	2	TRUE	9.69E-06	23.26189326
34	rs657152	A	C	A	C	0.087347	-0.0087	0.3889	0.34103	FALSE	FALSE	FALSE	prot-a-3066	9	136139265	0.0261	3301	0.74131	Troponin I	Troponin I, cardiac muscle	Troponin I, cardiac muscle || ||	TRUE	igd	0.0084853	7.51E-25	COVID-19 hospitalization	TRUE	reported	3c4TSG	2	TRUE	2.10E-05	50.36751838
36	rs7515509	A	G	A	G	0.062296	0.0146	0.3681	0.38716	FALSE	FALSE	FALSE	prot-a-3066	1	77949123	0.0254	3301	0.562341	Troponin I	Troponin I, cardiac muscle	Troponin I, cardiac muscle || ||	TRUE	igd	0.0089243	2.94E-12	COVID-19 hospitalization	TRUE	reported	3c4TSG	2	TRUE	9.44E-06	22.66834989
37	rs76608815	T	C	T	C	0.13283	0.0505	0.08976	0.07763	FALSE	FALSE	FALSE	prot-a-3066	21	35353264	0.0469	3301	0.281838	Troponin I	Troponin I, cardiac muscle	Troponin I, cardiac muscle || ||	TRUE	igd	0.014161	6.60E-21	COVID-19 hospitalization	TRUE	reported	3c4TSG	2	TRUE	5.99E-06	14.37723906
38	rs7671107	A	G	A	G	-0.071892	-0.0121	0.7314	0.78337	FALSE	FALSE	FALSE	prot-a-3066	4	25449225	0.0316	3301	0.707946	Troponin I	Troponin I, cardiac muscle	Troponin I, cardiac muscle || ||	TRUE	igd	0.010204	1.84E-12	COVID-19 hospitalization	TRUE	reported	3c4TSG	2	TRUE	8.12E-06	19.50358094
39	rs7897438	A	C	A	C	-0.053738	-0.026	0.2409	0.20888	FALSE	FALSE	FALSE	prot-a-3066	10	114732307	0.0306	3301	0.398107	Troponin I	Troponin I, cardiac muscle	Troponin I, cardiac muscle || ||	TRUE	igd	0.009847	4.83E-08	COVID-19 hospitalization	TRUE	reported	3c4TSG	2	TRUE	4.54E-06	10.89237331
40	rs7949972	T	C	T	C	-0.087013	-0.0262	0.3545	0.389	FALSE	FALSE	FALSE	prot-a-3066	11	34502042	0.0259	3301	0.316228	Troponin I	Troponin I, cardiac muscle	Troponin I, cardiac muscle || ||	TRUE	igd	0.008542	2.28E-24	COVID-19 hospitalization	TRUE	reported	3c4TSG	2	TRUE	1.98E-05	47.48974736
42	rs9636867	G	A	G	A	0.13121	0.0431	0.3378	0.31344	FALSE	FALSE	FALSE	prot-a-3066	21	34609944	0.0266	3301	0.104713	Troponin I	Troponin I, cardiac muscle	Troponin I, cardiac muscle || ||	TRUE	igd	0.0087727	1.41E-50	COVID-19 hospitalization	TRUE	reported	3c4TSG	2	TRUE	4.17E-05	100.0838194
29	rs10850097	T	C	T	C	0.092001	0.0333	0.6727	0.65088	FALSE	FALSE	FALSE	prot-a-3066	12	113361117	0.026	3301	0.199526	Troponin I	Troponin I, cardiac muscle	Troponin I, cardiac muscle || ||	TRUE	igd	0.013585	1.27E-11	COVID-19 severity	TRUE	reported	6jIIa0	2	TRUE	1.74E-05	20.19621707
32	rs1120591	C	T	C	T	0.074854	-0.0117	0.3955	0.37239	FALSE	FALSE	FALSE	prot-a-3066	8	61537523	0.0255	3301	0.645654	Troponin I	Troponin I, cardiac muscle	Troponin I, cardiac muscle || ||	TRUE	igd	0.012983	8.15E-09	COVID-19 severity	TRUE	reported	6jIIa0	2	TRUE	1.37E-05	15.89490314
41	rs1123573	G	A	G	A	-0.1157	0.0099	0.3619	0.38044	FALSE	FALSE	FALSE	prot-a-3066	2	60707588	0.0258	3301	0.707946	Troponin I	Troponin I, cardiac muscle	Troponin I, cardiac muscle || ||	TRUE	igd	0.013925	9.67E-17	COVID-19 severity	TRUE	reported	6jIIa0	2	TRUE	2.74E-05	31.88561418
52	rs1128175	G	A	G	A	-0.11775	-0.0192	0.7547	0.77813	FALSE	FALSE	FALSE	prot-a-3066	6	31150435	0.0298	3301	0.512861	Troponin I	Troponin I, cardiac muscle	Troponin I, cardiac muscle || ||	TRUE	igd	0.015549	3.66E-14	COVID-19 severity	TRUE	reported	6jIIa0	2	TRUE	1.82E-05	21.23371463
62	rs11614702	A	G	A	G	0.096146	-0.0152	0.4946	0.50747	FALSE	FALSE	FALSE	prot-a-3066	12	133058157	0.0244	3301	0.537032	Troponin I	Troponin I, cardiac muscle	Troponin I, cardiac muscle || ||	TRUE	igd	0.012696	3.65E-14	COVID-19 severity	TRUE	reported	6jIIa0	2	TRUE	2.46E-05	28.67199507
72	rs117169628	A	G	A	G	0.15	0.0581	0.1326	0.15858	FALSE	FALSE	FALSE	prot-a-3066	16	89262657	0.0345	3301	0.0912011	Troponin I	Troponin I, cardiac muscle	Troponin I, cardiac muscle || ||	TRUE	igd	0.019052	3.46E-15	COVID-19 severity	TRUE	reported	6jIIa0	2	TRUE	1.23E-05	14.25932229
81	rs11879501	G	A	G	A	0.081475	0.0306	0.3357	0.33612	FALSE	FALSE	FALSE	prot-a-3066	19	50872118	0.0264	3301	0.245471	Troponin I	Troponin I, cardiac muscle	Troponin I, cardiac muscle || ||	TRUE	igd	0.013436	1.33E-09	COVID-19 severity	TRUE	reported	6jIIa0	2	TRUE	1.41E-05	16.40059906
92	rs12046291	G	A	G	A	-0.087293	-0.0438	0.6648	0.71433	FALSE	FALSE	FALSE	prot-a-3066	1	65413953	0.0272	3301	0.107152	Troponin I	Troponin I, cardiac muscle	Troponin I, cardiac muscle || ||	TRUE	igd	0.013994	4.43E-10	COVID-19 severity	TRUE	reported	6jIIa0	2	TRUE	1.49E-05	17.34226592
101	rs12585036	T	C	T	C	0.1383	-0.0139	0.2125	0.20691	FALSE	FALSE	FALSE	prot-a-3066	13	113535741	0.0307	3301	0.645654	Troponin I	Troponin I, cardiac muscle	Troponin I, cardiac muscle || ||	TRUE	igd	0.01564	9.32E-19	COVID-19 severity	TRUE	reported	6jIIa0	2	TRUE	2.25E-05	26.17094326
112	rs12610495	G	A	G	A	0.23995	0.007	0.3095	0.30708	FALSE	FALSE	FALSE	prot-a-3066	19	4717672	0.0276	3301	0.794328	Troponin I	Troponin I, cardiac muscle	Troponin I, cardiac muscle || ||	TRUE	igd	0.014817	5.51E-59	COVID-19 severity	TRUE	reported	6jIIa0	2	TRUE	9.63E-05	112.102776
121	rs12627323	A	G	A	G	0.18217	0.0496	0.08893	0.07719	FALSE	FALSE	FALSE	prot-a-3066	21	35333134	0.0469	3301	0.288403	Troponin I	Troponin I, cardiac muscle	Troponin I, cardiac muscle || ||	TRUE	igd	0.021522	2.57E-17	COVID-19 severity	TRUE	reported	6jIIa0	2	TRUE	9.98E-06	11.60972902
141	rs17763742	G	A	G	A	0.71404	0.0521	0.08224	0.07651	FALSE	FALSE	FALSE	prot-a-3066	3	45846769	0.049	3301	0.288403	Troponin I	Troponin I, cardiac muscle	Troponin I, cardiac muscle || ||	TRUE	igd	0.023095	1.00E-200	COVID-19 severity	TRUE	reported	6jIIa0	2	TRUE	0.000123997	144.3126761
191	rs2897075	T	C	T	C	0.081288	0.047	0.3745	0.362	FALSE	FALSE	FALSE	prot-a-3066	7	99630342	0.0257	3301	0.0676083	Troponin I	Troponin I, cardiac muscle	Troponin I, cardiac muscle || ||	TRUE	igd	0.012981	3.80E-10	COVID-19 severity	TRUE	reported	6jIIa0	2	TRUE	1.58E-05	18.37180464
20	rs34712979	A	G	A	G	-0.10241	-0.0419	0.2509	0.25754	FALSE	FALSE	FALSE	prot-a-3066	4	106819053	0.0283	3301	0.138038	Troponin I	Troponin I, cardiac muscle	Troponin I, cardiac muscle || ||	TRUE	igd	0.016509	5.54E-10	COVID-19 severity	TRUE	reported	6jIIa0	2	TRUE	1.24E-05	14.46499551
211	rs35705950	T	G	T	G	-0.16306	-0.0224	0.1055	0.1125	FALSE	FALSE	FALSE	prot-a-3066	11	1241221	0.0394	3301	0.57544	Troponin I	Troponin I, cardiac muscle	Troponin I, cardiac muscle || ||	TRUE	igd	0.021536	3.69E-14	COVID-19 severity	TRUE	reported	6jIIa0	2	TRUE	9.30E-06	10.82009024
23	rs41264915	G	A	G	A	-0.19302	-0.0345	0.09441	0.11726	FALSE	FALSE	FALSE	prot-a-3066	1	155167786	0.0383	3301	0.371535	Troponin I	Troponin I, cardiac muscle	Troponin I, cardiac muscle || ||	TRUE	igd	0.020776	1.54E-20	COVID-19 severity	TRUE	reported	6jIIa0	2	TRUE	1.27E-05	14.75927832
251	rs550057	T	C	T	C	0.11531	-0.0112	0.2676	0.24577	FALSE	FALSE	FALSE	prot-a-3066	9	136146597	0.0287	3301	0.691831	Troponin I	Troponin I, cardiac muscle	Troponin I, cardiac muscle || ||	TRUE	igd	0.014595	2.77E-15	COVID-19 severity	TRUE	reported	6jIIa0	2	TRUE	2.10E-05	24.46800559
26	rs7949972	T	C	T	C	-0.11794	-0.0262	0.3526	0.389	FALSE	FALSE	FALSE	prot-a-3066	11	34502042	0.0259	3301	0.316228	Troponin I	Troponin I, cardiac muscle	Troponin I, cardiac muscle || ||	TRUE	igd	0.013037	1.47E-19	COVID-19 severity	TRUE	reported	6jIIa0	2	TRUE	3.21E-05	37.36501084
271	rs838145	A	G	A	G	0.09801	-0.0107	0.5964	0.54703	FALSE	FALSE	FALSE	prot-a-3066	19	49248730	0.025	3301	0.676083	Troponin I	Troponin I, cardiac muscle	Troponin I, cardiac muscle || ||	TRUE	igd	0.014028	2.81E-12	COVID-19 severity	TRUE	reported	6jIIa0	2	TRUE	2.02E-05	23.50044445
281	rs9636867	G	A	G	A	0.18763	0.0431	0.3371	0.31344	FALSE	FALSE	FALSE	prot-a-3066	21	34609944	0.0266	3301	0.104713	Troponin I	Troponin I, cardiac muscle	Troponin I, cardiac muscle || ||	TRUE	igd	0.013499	6.40E-44	COVID-19 severity	TRUE	reported	6jIIa0	2	TRUE	7.42E-05	86.35144485
